# Supplementary material for: Identification of novel SNPs in differentially expressed genes and its association with horn cancer of Bos indicus bullocks by next-generation sequencing
Source: 3 Biotech. 2016 Jan 27;6(1):38. doi: 10.1007/s13205-015-0351-0 (PMC4729760; doi:10.1007/s13205-015-0351-0)
Supplement: Supplementary file 1 — Supplementary material 1 (XLSX 64 kb) [file 13205_2015_351_MOESM1_ESM.xlsx]

## Sheet: Table -1
Sr. No.	Place	No. of HC Samples	No. of HN Samples
1	Jesar, Bhavnagar, Gujarat, India	9	9
2	Botad, Bhavnagar, Gujarat, India	6	6
3	Marvadi Trust, Rajkot, Gujarat, India	7	7
4	Godhara, Panchmahal, Gujarat, India	3	3
5	Lunavada, Panchmahal, Gujarat, India	2	2
6	Sarapdad, Padadhari, Rajkot, Gujarat, India	3	3
7	Jamnagar, Gujarat, India	4	4
8	Amreli, Guajrat, India	3	3
9	Bhavnagar, Gujarat, India	2	2
10	Gandhinagar, Guajrat, India	5	5
11	Ahinsadham, Kutch, Gujarat, India	8	8
Total		52	52
Sample No.	Total Data Generated	Sample No.	Total Data Generated
HN1	53.4 MB	HC1	68 MB
HN2	44.8 MB	HC2	79 MB
HN3	53.6 MB	HC3	76 MB
HN4	34.2 MB	HC4	95 MB
HN5	35.7 MB	HC5	60 MB
HN6	63.0 MB	HC6	68 MB
HN7	73.9 MB	HC7	70 MB
HN8	43.6 MB	HC8	64 MB
HN9	73.3 MB	HC9	55 MB
HN10	33.4 MB	HC10	34 MB
HN11	13.2 MB	HC11	78 MB
HN12	23.5 MB	HC12	99 MB
HN13	43.2 MB	HC13	77 MB
HN14	73.6 MB	HC14	46 MB
HN15	42.9 MB	HC15	89 MB
HN16	9.4 MB	HC16	84 MB
HN17	26.3 MB	HC17	8.3 MB
HN18	66.6 MB	HC18	47.8 MB
HN19	84.3 MB	HC19	37.3 MB
HN20	24.3 MB	HC20	36.1 MB
HN21	93.5 MB	HC21	55.9 MB
HN22	13.8 MB	HC22	26.6 MB
HN23	62.9 MB	HC23	55.7 MB
HN24	32.8 MB	HC24	47.7 MB
HN25	25.6 MB	HC25	35.3 MB
HN26	84.7 MB	HC26	45.9 MB
HN27	96.6 MB	HC27	62 MB
HN28	106.8 MB	HC28	67 MB
HN29	23.2 MB	HC29	69 MB
HN30	33.5 MB	HC30	48 MB
HN31	43.2 MB	HC31	77 MB
HN32	73.6 MB	HC32	73 MB
HN33	112 MB	HC33	56 MB
HN34	50 MB	HC34	138 MB
HN35	53 MB	HC35	62 MB
HN36	111 MB	HC36	124 MB
HN37	82 MB	HC37	54 MB
HN38	70 MB	HC38	44 MB
HN39	80 MB	HC39	80 MB
HN40	73 MB	HC40	73 MB
HN41	172 MB	HC41	85 MB
HN42	72 MB	HC42	68 MB
HN43	97 MB	HC43	86 MB
HN44	74 MB	HC44	80 MB
HN45	53 MB	HC45	82 MB
HN46	108 MB	HC46	80 MB
HN47	106 MB	HC47	84 MB
HN48	112 MB	HC48	84 MB
HN49	72 MB	HC49	50 MB
HN50	100 MB	HC50	84 MB
HN51	103 MB	HC51	85 MB
HN52	78 MB	HC52	89 MB

## Sheet: Table-2
SNP ID	Contig ID	Ref Pos	dbSNP ID	Feature Name	Forward Primer	Reverse Primer	Product Size	NegLog10_ProbAllele	NegLog10_ProbGenotype	NegLog10_ProbTrend	NegLog10_ProbDom	NegLog10_ProbRec	NegLog10_ProbMAX	Ref Seq	HC - Called Seq			HN - Called Seq			HC - Protein Change	HN - Protein Change	HC13	HC14	HC15	HC16	HC17	HC18	HC19	HC2	HC20	HC21	HC22	HC23	HC24	HC25	HC26	HC27	HC28	HC29	HC3	HC30	HC31	HC32	HC33	HC34	HC35	HC36	HC37
SNP1	AC_000158.1	68580336		MYLK	ATCACAGCGGGTGCTTTACT	TCCCGCCACTTCCAGATAGA	309						0	-	-	1		-	1		M1033fs	M1033fs	.	.	.	.	2	.	.	.	.	.	.	.	.	.	.	.	.	.	.	.	.	.	.	.	.	.	.
SNP2	AC_000158.1	147024541	110653421	COL18A1	GTCCCCTGGCTTTTCAGAGG	GAGCAGCGGGTACTCACAAA	270	1.92092	1.97839	1.97839	1.97839		1.70997	T	C		1	T|C	0.0648148	0.935185	L750P	L750P	2	2	2	2	2	2	2	2	2	2	2	1	2	2	1	2	2	2	2	2	1	2	1	2	2	2	2
SNP3	AC_000158.1	147024648		COL18A1	As above	As above	As above	0.0220631	0.0701655	0.0701655	0.0701655		0.0101499	G	G|A	0.475	0.525	G|A	0.46875	0.53125	A786T, A786A	A786T	1	.	.	.	.	1	.	1	.	.	1	1	.	2	1	.	1	1	1	1	1	1	1	1	1	.	.
SNP4	AC_000158.1	120090702	41608018	GYG1	AAGTGCCTGTGACGTGGATG	CCTGGTTTTACTCACCTTCCTCA	312	0.541477	2.27306	0.374212	0.0828334	1.17292	0.959002	T	T|C	0.348837	0.651163	T|C	0.277778	0.722222	S293S, S293G	S293G	0	0	0	2	2	2	2	2	2	1	2	2	0	2	1	2	1	2	2	2	2	2	0	1	1	2	2
SNP5	AC_000158.1	120090651	208816898	GYG1	As above	As above	As above	0.323866	0.219952	0.256507	0.0828334	0.45456	0.262489	G	G|A	0.767442	0.232558	G|A	0.722222	0.277778	P310P, P310S	P310P, P310S	0	0	0	2	2	0	2	0	2	1	2	0	0	0	1	0	0	2	1	0	1	2	0	1	0	0	0
SNP6	AC_000158.1	100225773	43255131	GOLIM4	CCAAGCCAGTCACCAGACTC	CCAAGCTATCCAGGTCGGTC	271	0.0215986	0.20964	0.0152684	0.024336	0.0574854	0.0267798	A	A|G	0.230769	0.769231	A|G	0.227273	0.772727	Q460R	Q460R	2	2	2	0	2	2	2	2	2	2	2	2	2	0	1	2	2	2	2	2	2	2	2	2	2	0	2
SNP7	AC_000159.1	6736017	134186279	SLC40A1	AGATTTGCACACTTGCCTGC	CCTCTTTAGGAGGAGCCTTCAC	251						0	A	G		1	G		1	M218V	M218V	2	2	2	2	.	2	2	2	2	2	2	2	2	2	2	2	2	2	2	2	2	2	2	2	2	2	2
SNP8	AC_000159.1	112889632	109829723	SERPINE2	CCAGGGTGAACTTACCGCAG	CTTTGCCCGCTAATGGATGG	259	0.795796	0.451604	0.584198	0.302229	0.801991	0.587371	C	T|C	0.394231	0.605769	T|C	0.301887	0.698113	W107., W107W	W107., W107W	2	2	2	2	2	2	2	2	2	2	1	1	1	1	0	2	2	1	1	2	2	2	.	2	2	2	0
SNP9	AC_000159.1	105366891	210529802	IGFBP2	TGGAGCGTAAATGACCGTGT	CCGGCTGGCTATGGTTTACT	301	0.571623	0.366188	0.365141	0.424222	0.305018	0.380907	A	G|A	0.47	0.53	G|A	0.54717	0.45283			0	2	.	0	2	0	.	2	2	0	2	2	0	0	2	2	0	2	0	2	2	0	2	0	0	0	0
SNP10	AC_000159.1	105366897	211290601	IGFBP2	As above	As above	As above	0.712192	0.429047	0.449122	0.375515	0.521081	0.46801	T	T|C	0.77	0.23	T|C	0.673077	0.326923			0	0	.	0	.	0	.	2	0	0	2	0	0	0	2	2	0	2	0	2	2	0	2	0	0	0	0
SNP11	AC_000159.1	19691028		NFE2L2	GGAGACACATTGCTTGGCTTC	CTCTTGTGAGGTGAGCCTCC	274	0.196867	0.425116	0.239092	0.390439	0.512772	0.273844	A	G|A	0.277778	0.722222	G|A	0.242857	0.757143	V432V	V432V	2	2	2	2	.	.	2	1	.	1	2	1	1	2	2	.	.	1	2	.	1	1	1	.	.	1	.
SNP12	AC_000159.1	131812821	133944376	ALPL	ACTGCCCTCATCCTATCCCA	ATGACCTCTGGAGCTGTGAC	282	1.84971	1.08238	1.08238	1.08238	1.08238	32	A	G|A	0.836735	0.163265	G|A	0.943396	0.0566038	F14L	F14L	0	0	0	0	0	0	.	0	0	0	0	2	0	0	0	0	0	0	0	0	0	0	0	0	0	0	0
SNP13	AC_000160.1	14700388		LMNA	TCTCCCACAGGACATCTCGG	GGGCCTCATCCTCAAAGGAC	310	1.71039	1.69429	1.91134	1.21514	1.84474	1.56384	A	T|A	0.363636	0.636364	T|A	0.21	0.79	D262E, D262D	D262E	.	2	2	2	2	2	.	2	.	2	2	2	2	1	1	1	2	.	1	.	1	1	1	1	1	2	2
SNP14	AC_000160.1	17883645	109416672	IVL	GCAGCTGCTCCTCTTTCTTTT	GTCACAGGTGCCAAAAGTGC	254	0.760762	0.473894	0.473894	0.473894	0.473894	0.477295	G	G|C	0.0192308	0.980769	G|C	0.0545455	0.945455	Q309E	Q309E	0	2	2	2	2	2	2	2	2	2	2	2	2	2	2	2	2	2	2	2	2	2	2	2	2	2	2
SNP15	AC_000160.1	17883671		IVL	As above	As above	As above	0.120122	0.411189	0.411189	0.411189		0.198596	-	T|-	0.481481	0.518519	T|-	0.453125	0.546875	K300fs	K300fs	.	.	1	.	.	.	.	1	2	1	.	1	-	.	1	-	2	1	.	.	1	1	1	-	1	1	1
SNP16	AC_000160.1	17883729		IVL	As above	As above	As above						0	C	T		1	T		1	E281K, E281E	E281K	2	2	2	.	2	.	2	2	2	2	2	2	2	2	2	2	2	2	2	2	2	2	2	2	2	2	2
SNP17	AC_000160.1	99937496	137066857	CYP4B1	TACAACCCAGCTTGGAGAGG	GTGCTGCTCATTGCAGGAAC	277						0	-	C		1	C		1	S477fs	S477fs	2	2	2	2	2	2	2	2	2	2	2	2	2	2	2	2	2	2	2	2	2	2	2	2	2	2	2
SNP18	AC_000160.1	57751251	210718331	CLCA2	CACCTATTGCTGTCAGAACTCC	CAGCAAGCTGGTACCAAGGA	250	0.421863	2.04414	0.325228	0.287235	1.34251	1.07988	C	T|C	0.421569	0.578431	T|C	0.481818	0.518182	V844M, V844V	V844M	0	2	2	0	0	2	2	2	0	1	1	2	2	2	2	2	2	0	2	2	0	0	0	0	2	0	0
SNP19	AC_000160.1	57751302	383222152	CLCA2	ACACCTATTGCTGTCAGAACTC	AGCAAGCTGGTACCAAGGAG	250	0.440347	0.177015	0.336408	0.182421	0.429633	0.258612	C	T|C	0.519608	0.480392	T|C	0.581818	0.418182	G827R, G827G	G827R	0	2	2	0	0	2	2	1	2	1	1	2	2	1	0	2	2	0	2	1	0	0	0	0	1	0	0
SNP20	AC_000160.1	18668251	133848367	TCHH	CCAGGAGGAACAACTGAGGC	GACGCCTCTTCTCCTCCCTA	263	0.467928	0.207397	0.361594	0.227999	0.483321	0.291664	C	C|A	0.00961538	0.990385	C|A	0.0272727	0.972727	P1297Q, P1297P	P1297Q	2	0	2	2	2	2	2	2	2	2	2	2	2	2	2	2	2	2	2	2	2	2	2	2	2	2	2
SNP21	AC_000161.1	97334202	110602125	CHCHD3	TAACCTACCAAGGCCTTCCC	AAGCCCATTTGTCTCAGTGGT	259	0.0053515	0.266497	0.00505438	0.267162	0.267587	0.110474	C	T|C	0.480769	0.519231	T|C	0.481818	0.518182	V182I, V182V	V182I, V182V	0	1	2	1	0	1	2	1	1	0	0	2	1	1	1	2	2	2	2	1	0	1	0	1	2	0	0
SNP22	AC_000162.1	27580618		KRT6B	AGGAACTGGCTCAGATGCAA	TGTAGGTTCCGCACTGAAGTC	255	0.262561	0.471779	0.266257	0.430494	0.482117	0.24634	A	G|-, G|A	0.125	0.875	G|-, G|-	0.0980392	0.901961	N327fs / N327N, N327S	N327fs / N327S, N327fs	2	2	2	2	.	2	2	2	1	2	0	2	2	2	2	2	2	2	2	1	.	2	.	2	2	.	2
SNP23	AC_000162.1	27598495		KRT6C	TGTTTCCTCTCCCCTGGAGT	GTTACTCACCGGCACTCCTC	285	0.417722	0.149915	0.390578	0.356089	0.227999	0.1897	C	C|A	0.105769	0.894231	C|A	0.145455	0.854545	D411E, D411D	D411E, D411D	2	2	2	2	2	2	2	2	2	1	2	2	2	1	2	1	2	2	2	2	2	2	2	2	1	0	0
SNP24	AC_000162.1	101513943	110130600	A2ML1	AACCATAGGCCCCAAAGCAA	CCTGCTTCTCCCACCATCTT	273	0.037033	0.00569175	0.03595	0.0054592	0.0574854	0.00687252	C	C|A	0.461538	0.538462	C|A	0.454545	0.545455	R970R, R970M	R970R, R970M	2	2	2	2	2	2	2	0	2	2	2	1	2	0	2	0	1	1	1	1	1	0	1	0	0	1	1
SNP25	AC_000162.1	104246125		NCAPD2	GGTCACCCGGTTACTTGGTT	CTGAGCCTCACCACACCTTC	320	1.7638	1.03555	1.03555	1.03555	1.03555	1.03105	G	T|G	0.901961	0.0980392	T|G	0.781818	0.218182			2	2	2	2	2	2	2	0	2	0	0	0	2	0	0	0	0	0	0	2	0	0	0	0	0	0	0
SNP26	AC_000162.1	108649841	137028580	WNT5B	CTGAGGACCTGGTGTACGTG	CGGCTACTTGCAGACGAACT	260	0.146738	0.148794	0.148794	0.148794		0.0382942	A	G	0.0196078	0.980392	G	0.0272727	0.972727	N323D	N323D	2	2	2	2	2	2	2	2	2	2	2	2	2	2	2	2	2	2	2	2	1	2	1	2	2	2	2
SNP27	AC_000163.1	87328340	109751733	ODAM	ATGTGCCAAGATGCTGTCCT	GGGCAAAACTGACCTGTCCT	307	2.80439	2.12365	2.12365	2.12365	2.12365	2.13668	-	A|-	0.137255	0.862745	A|-	0.363636	0.636364	F54fs [ODAM]	F54fs [ODAM]	0	0	0	0	2	0	0	0	0	2	2	2	2	2	2	0	2	2	0	2	2	2	0	2	2	2	2
SNP28	AC_000164.1	13735578	211030333	CALR	GTCCCTGAAGGAAACCGTGT	TGCCGGACGAGCAACTTAAA	257	0.649581	0.408955	0.408955	0.408955	0.408955	0.404835	A	G	0.137255	0.862745	G	0.2	0.8			0	2	2	2	0	2	2	2	2	2	2	2	2	2	2	2	2	2	2	2	2	2	2	2	2	0	2
SNP29	AC_000164.1	13735663	135864878	CALR	GTCCCTGAAGGAAACCGTGT	TGCCGGACGAGCAACTTAAA	257	0.327087	0.214561	0.214561	0.214561	0.214561	0.207678	C	G	0.0961538	0.903846	G	0.127273	0.872727	R19P	R19P	0	2	0	2	0	2	2	2	2	2	2	2	2	2	2	2	2	2	2	2	2	2	2	2	2	0	2
SNP30	AC_000164.1	20239455	109757457	PTPRS	GAGCATCCCTGAGGACACAC	CTTGGAGGTCATAGGCCGTG	266						0	A	G		1	G		1	Q979R	Q979R	2	2	2	2	2	2	2	2	2	2	2	2	2	2	2	2	2	2	2	2	2	2	2	2	2	2	2
SNP31	AC_000168.1	88009463	136098975	ITGB1BP1	CTTCTTCCCCTGACCTCTGC	TCAGACAACGTGGCAGACAG	284						0	T	G		1	G		1	S150A	S150A	2	2	2	2	2	2	2	2	2	2	2	2	2	2	2	2	2	2	2	2	2	2	2	2	2	2	2
SNP32	AC_000169.1	89163320		COL4A2	GGGACGTCTGCTACTATGCC	CTCGATTTCCACCTGGGTCC	281	0.808567	0.841826	0.841826	0.841826		0.573651	C	T|C	0.0294118	0.970588	T|C	0.0727273	0.927273	R1372R, R1372.	R1372.	2	2	2	2	1	2	2	2	2	2	2	2	2	2	2	2	2	2	2	2	2	2	2	2	2	2	1
SNP33	AC_000170.1	53272355	136283113	TGM3	GGGAGGAGCATGAGCAAGTT	ATGCCCTTCATCTTTGCGGA	269	1.19862	1.27395	1.20223	1.66824	0.025201	1.3363	C	C|A	0.182692	0.817308	C|A	0.290909	0.709091	A412A, A412S	A412S	2	2	1	1	2	2	0	1	2	2	0	1	2	1	1	2	1	2	2	1	2	2	2	2	1	1	1
SNP34	AC_000170.1	53286509	211468449	TGM3	CAGCAAAGGCACACCTCATC	CCCCTGAATTCTGCCTGTCA	265	0.48182	0.483321	0.483321	0.483321		0.266722	C	C|T	0.00909091	0.990909	T		1	S239N	S239N	2	2	2	2	2	2	2	2	2	2	2	2	2	2	2	2	2	2	2	2	2	2	2	2	2	2	2
SNP35	AC_000170.1	63249338	210733417	BPIFA1	GAATGTGGAGCACTCAGCCT	CAGCAAGATCTGGGGGACTC	300	0.443969	1.12461	0.381364	0.0143222	1.37556	1.05899	G	G|A	0.192308	0.807692	G|A	0.145455	0.854545	V8I, V8V	V8I, V8V	2	2	2	2	2	2	2	2	2	2	2	2	2	2	2	2	2	2	1	2	1	1	1	1	2	1	2
SNP36	AC_000170.1	63249704	207540669	BPIFA1	CCACACCCATTTCCAGCTCT	TCTGATGACCCCACTCCCTC	279	0.519927	0.219603	0.425344	0.271166	0.495848	0.296623	A	G|A	0.269231	0.730769	G|A	0.209091	0.790909	R80R, R80G	R80R, R80G	0	2	0	2	2	2	0	2	2	2	2	2	2	2	2	2	2	0	1	2	1	1	1	1	2	1	2
SNP37	AC_000170.1	63251805	136870681	BPIFA1	CACCTGGTTGTTGGCAACTG	GCCTGGCCTAAGAAGCGAT	250	3.39861	3.16247	3.17883	2.31145	3.75877	3.39794	T	T|C	0.5	0.5	T|C	0.2	0.8	F189S, F189F	F189S, F189F		2	2	2		2		2	1	2	2	2	2	2	2	2	2	2	1	1	1	2	1	2	2	1	2
SNP38	AC_000170.1	74274502	133824770	PI3	GATCCGGTGTGCCATGATGA	ATCCTTCTCAGGACCCCAGT	265	1.3556	0.90013	0.822617	0.655199	0.983475	0.891435	A	G	0.442308	0.557692	G	0.309091	0.690909	S162G	S162G	1	0	2	2	2	2	2	2	2	0	2	0	0	1	2	2	0	2	2	2	0	2	2	2	2	2	0
SNP39	AC_000170.1	74274533	137420399	PI3	As above	As above	As above	2.14862	2.00906	1.36721	0.66238	2.12557	1.9431	G	G|A	0.365385	0.634615	G|A	0.2	0.8	R172Q, R172R	R172Q, R172R	1	2	2	2	2	2	2	2	2	2	2	2	2	1	1	2	2	2	0	2	2	0	2	1	1	2	2
SNP40	AC_000171.1	79388456	108982026	CA2	CTGCTTCCCAGAGGCTGAAA	CCCGAACACTGGCATAAGGA	319						0	T	C		1	C		1	R46G	R46G	2	2	2	2	2	2	2	2	2	2	2	2	2	2	2	2	2	2	2	2	2	2	2	2	2	2	2
SNP41	AC_000172.1	83582245	134895717	FAM111B	TTGTCAGAGGTGTGGAGCAC	TCTCTTCATTGTGGCTCTCATT	262						0	A	G		1	G		1	H812R	H812R	2	2	2	2	2	2	2	2	2	2	2	2	2	2	2	2	2	2	2	2	2	2	2	2	2	2	2
SNP42	AC_000172.1	83581719		FAM111B	CACAGGCAATGCTACTTGCT	GACAGACCTGGAGGAAATCCA	273	1.23893	1.8584	1.15532	1.72717	0.52164	1.41341	G	A	0.03	0.97	A	0.0943396	0.90566	G637S	G637S	1	2	2	2	2	2	2	2	2	2	1	2	2	2	1	2	1	2	1	2	2	2	2	2	2	.	2
SNP43	AC_000172.1	83580927		FAM111B	CGTTGTTGCTATTGGGAAGACC	TGCAGACTGATATCTGCAGTGG	324	0.777017	0.782266	0.782266	0.782266		0.520857	A	G		1	G	0.0181818	0.981818	N373D	N373D	2	2	2	2	2	2	2	2	1	2	1	2	2	2	2	2	2	2	2	2	2	2	2	2	2	2	2
SNP44	AC_000172.1	83580935	378390167	FAM111B	TCACGTTGTTGCTATTGGGA	CAGACTGATATCTGCAGTGGC	325	0.895895	0.713832	0.705034	1.02179	0.100178	0.745452	C	C|A	0.1	0.9	A	0.172727	0.827273	D375E, D375D	D375E	2	1	2	1	2	1	2	1	1	2	1	2	1	2	2	2	2	2	0	2	0	2	0	2	2	1	2
SNP47	AC_000173.1	1050255	110553687	PRELP	CGTCTTCAAGCCTGACACCT	CTGCTGATCCTGTTGTGCGA	285						0	A	G		1	G		1	S263G	S263G	2	2	2	2	2	2	2	2	2	2	2	2	2	2	2	2	2	2	2	2	2	2	2	2	2	2	2
SNP48	AC_000173.1	4542096	41580873	PIGR	TCCTCTTTCCTCAGGCTGGT	TCAGCGTTGTCATCAACCGA	346	0.890268	0.39502	0.719438	0.551151	0.664535	0.482145	G	T|G	0.192308	0.807692	T|G	0.227273	0.772727	H265N, H265H	H265N	1	2	1	2	2	2	2	0	2	1	2	1	1	2	0	2	2	1	2	2	2	2	2	2	2	2	0
SNP49	AC_000173.1	4542046	210786183	PIGR	As above	As above	As above	0.275368	0.0565952	0.21392	0.187337	0.190576	0.0868222	C	T|C	0.153846	0.846154	T|C	0.236364	0.763636	V281V	V281V	1	1	1	2	1	1	2	0	2	2	2	1	2	2	0	2	2	2	2	2	2	2	2	2	2	2	0
SNP50	AC_000173.1	4542133		PIGR	As above	As above	As above	0.923409	1.29645	1.47361	0.882753	1.43628	1.09691	C	T|C	0.6	0.4	T|C	0.333333	0.666667	S252S	S252S	.	.	1	.	1	.	2	.	.	.	1	.	.	1	.	2	.	2	1	2	1	.	1	.	.	1	.
SNP53	AC_000174.1	73146097	209155606	IGLL1	As above	As above	As above	0.512135	0.534012	0.534012	0.534012		0.300336	C	G|C	0.96	0.04	G|C	0.927273	0.0727273	P74P, P74A	P74P, P74A	0	0	1	1	0	0	0	0	0	0	1	0	0	0	0	1	0	1	1	0	0	0	0	0	0	0	0
SNP54	AC_000174.1	73146141		IGLL1	As above	As above	As above	0.0844154	0.282836	0.282836	0.282836		0.115885	G	G|A	0.5	0.5	G|A	0.538462	0.461538	A89T, A89A	A109T, A109A	1	.	.	.	.	1	1	1	1	1	.	1	.	.	1	.	1	1	0	.	.	1	.	1	.	.	1
SNP55	AC_000174.1	73146203	133264901	IGLL1	As above	As above	As above	0.841823	0.847578	0.847578	0.847578		0.57659	C	T	0.0192308	0.980769	T		1	A109V	A109V	2	2	2	2	2	2	2	2	2	2	2	2	2	2	2	2	2	2	2	2	2	2	2	2	2	2	2
SNP56	AC_000174.1	73146206		IGLL1	As above	As above	As above	0.0483466	0.457069	0.457069	0.457069		0.233587	G	G|A	0.5	0.5	G|A	0.490566	0.509434	W110., W110W	W110., W110W	1	1	1	1	2	1	1	1	1	1	1	1	.	1	1	1	1	1	1	.	1	1	1	1	1	1	1
SNP57	AC_000174.1	73146241	136937871	IGLL1	As above	As above	As above	0.0140303	0.014098	0.014098	0.014098		0.000347575	A	G	0.00961538	0.990385	G	0.00909091	0.990909	K122E	K122E	2	2	2	2	2	2	2	2	2	2	2	2	2	2	2	2	2	2	2	2	2	2	2	2	2	2	2
SNP58	AC_000175.1	56429867	41894205	RCN3	CCTGATGTCACCCCTTCTCG	GCCCGGGTTTTGGTCATTTC	302						0	A	G		1	G		1	N262D	N262D	2	2	2	2	2	2	2	2	2	2	2	2	2	2	2	2	2	2	2	2	2	2	2	2	2	2	2
SNP59	AC_000175.1	51992262		LYPD3	CGGAAGGTCTCATGTCCCAC	GGTCCCGCTGTAACTCAGAC	256	0.267882	0.273677	0.273677	0.273677		0.110586	G	G|C		1	G|C	0.0454545	0.954545	P245P, P245R	P245P, P245R	.	.	.	2	.	.	.	.	.	2	.	2	2	1	2	.	.	2	.	.	.	2	.	2	.	.	.
SNP60	AC_000175.1	51993894		LYPD3	GCAGCTCCGCCTCTAACC	GGAATCCCCGGCAAGAATGA	279	0.462082	0.484647	0.484647	0.484647		0.262887	C	G|C		1	G|C	0.0833333	0.916667	G125A, G125G	G125A, G125G	.	.	.	.	.	.	.	2	1	2	.	1	2	1	2	2	2	2	.	.	2	.	2	.	.	.	.
SNP61	AC_000175.1	51994003		LYPD3	TTGAGTTTCGTGTTGCAGCG	CCCCTCGGATCTGCTCTTTC	278	0.287783	0.234288	0.266013	0.110706	0.522565	0.297483	G	G|A	0.117647	0.882353	G|A	0.166667	0.833333	P89P, P89S	P89P, P89S	.	.	.	2	.	.	.	.	1	2	.	1	2	1	2	2	2	2	1	.	2	2	2	2	.	.	1
SNP62	AC_000175.1	36130576	380798177	CDH3	AGGGACCCTCCTGCTAACAC	TGACCCACAAGATGGAGCAG	285	2.04309	2.03478	1.47418	0.599963	2.51441	2.29243	T	T|C	0.115385	0.884615	T|C	0.254545	0.745455	H585H	H585H	2	0	2	2	2	0	0	1	2	2	1	0	2	0	2	2	2	2	2	2	2	2	2	2	2	2	2
SNP63	AC_000176.1	14627076	110233833	LOC100296618	GCAACGGAAGAGGTAGCAGT	TCCACTTGAGAGTTGGGTGC	317	0.48182	0.483321	0.483321	0.483321		0.258218	G	T		1	T	0.00909091	0.990909	V39L	V39L	2	2	2	2	2	2	2	2	2	2	2	2	2	2	2	2	2	2	2	2	2	2	2	2	2	2	2
SNP64	AC_000176.1	14627082	136694594	LOC100296618	As above	As above	As above						0	-	G		1	G		1	K41fs	K41fs	2	2	2	2	2	2	2	2	2	2	2	2	2	2	2	2	2	2	2	2	2	2	2	2	2	2	2
SNP65	AC_000176.1	14627084		LOC100296618	As above	As above	As above						0	A	-		1	-		1	K41fs	K41fs	-	-	-	.	-	-	-	-	-	-	-	.	-	-	-	-	-	-	-	.	-	-	-	-	-	-	-
SNP66	AC_000176.1	41362169	43719329	TNS4	GACAAAGTCCTGGGGTCCTG	TTCCTCCAGCCTCAACAACC	256	1.80415	1.05756	1.05756	1.05756	1.05756	1.057	A	T		1	T	0.945455	0.0545455	P322P	P322P	0	0	0	0	0	0	0	0	0	0	2	0	0	0	0	0	0	0	0	0	0	0	0	0	0	0	0
SNP67	AC_000176	14615192		WFDC18	TGTGCTCAGGAGATTATTC	GATCAGTGTTGTCCTGGGACA	289	0.481508	0.483037	0.483037	0.483037		0.26241	G	T|G		1	T|G	0.00925926	0.990741	V39V, V39L	V39V, V39L	2	2	2	2	2	2	2	2	2	2	2	2	2	2	2	2	2	2	2	.	2	2	1	2	2	2	2
SNP68	AC_000176	14615220	108978307	WFDC18	As above	As above	As above	0.451014	2.22828	0.346196	1.27283	0.417727	1.02457	C	T|C	0.730769	0.269231	T|C	0.672727	0.327273	A48A, A48V	A48A, A48V	0	1	1	0	1	2	2	2	2	1	0	0	1	1	0	0	1	0	0	2	0	1	0	1	0	0	1
SNP69	AC_000178.1	71454589	208590629	LOC524810	CTTGCTGGCTTTGGAGAGGT	GAGAGTGAAACCAGCCCCAG	279	0.0485463	0.0338086	0.0338086	0.0338086	0.0338086	0.0363066	C	T	0.5	0.5	T	0.509091	0.490909	G174E	G174E	0	2	0	2	0	2	0	2	0	2	0	2	0	2	0	2	0	2	0	2	0	2	0	2	0	2	0
SNP70	AC_000178.1	71454597	210114861	LOC524810	As above	As above	As above	0.841823	0.520753	0.520753	0.520753	0.520753	0.526951	A	T	0.0192308	0.980769	T		1	C171.	C171.	2	2	2	2	2	2	2	2	2	2	2	2	2	2	2	2	2	2	2	2	2	2	2	2	2	2	2
SNP71	AC_000179.1	17961749	134922319	LMCD1	TCTTGTTGCTGGCTGTCTCA	CAGAGGACTACCAGCGTGTG	252	0.179042	0.209839	0.187585	0.1028	0.483321	0.252666	A	T|A	0.125	0.875	T|A	0.145455	0.854545	M349K, M349M	M349K, M349M	2	2	2	2	2	2	2	2	2	1	1	2	1	1	2	2	2	2	2	2	2	2	2	2	2	2	1
SNP72	AC_000179.1	23276289	109395148	IL5RA/TRNT1	CAGTGGGCTCTATTCCCGAG	GGTAAAGTACCGCCCACTCC	276	2.16486	2.05223	2.42286	1.26355	2.337	1.97881	C	C|A	0.519231	0.480769	C|A	0.336364	0.663636			1	1	1	2	1	1	1	2	0	0	2	1	2	1	1	1	1	2	1	1	2	1	2	1	2	2	1
SNP73	AC_000180.1	28505385	133817102	BOLA [1]	GTAGTTCCTGCGTCTCTCCG	GGACTTGACGCGGTTTCATT	268						0	A	G	1		G	1		F133L, F133F	F133L	0	0	0	0	0	0	0	0	0	0	0	0	0	0	0	0	0	0	0	0	0	0	0	0	0	0	0
SNP74	AC_000180.1	25861426	42312297	BLA-DQB	CATCCATGGGTCTGGGGAC	GTGCGGTACGTGACCAGATA	318	0.103095	0.182386	0.0734198	0.165605	0.0143222	0.0847057	G	G|C	0.778846	0.221154	G|C	0.8	0.2	L82L, L82V	L82L, L82V	0	2	2	0	0	0	0	0	0	0	2	2	0	0	0	0	0	0	0	0	0	1	0	0	0	2	0
SNP75	AC_000180.1	25861437	382138331	BLA-DQB	As above	As above	As above	0.253394	0.0390637	0.172489	0.171342	0.165605	0.102373	T	T|A	0.692308	0.307692	T|A	0.709091	0.290909	E78E, E78V	E78E, E78V	0	2	2	0	0	0	0	0	0	0	2	2	0	0	0	0	0	0	0	0	0	1	0	0	0	2	0
SNP76	AC_000180.1	25861438	384199766	BLA-DQB	CCAGGATGTCCTTCTGGCTG	GGAGGCGGGTTTCAGGTTTA	311	0.0833493	0.468209	0.0583217	0.156481	0.0299478	0.0990324	C	C|A	0.634615	0.365385	C|A	0.672727	0.327273	E78E, E78.	E78E, E78.	0	0	0	0	0	0	0	0	2	0	0	0	0	2	2	2	0	2	2	0	0	0	0	0	0	0	0
SNP77	AC_000180.1	25861465	209304895	BLA-DQB	As above	As above	As above	0.458825	0.316563	0.317454	0.156082	0.495848	0.355857	A	T|A	0.769231	0.230769	T|A	0.781818	0.218182	Y69N, Y69Y	Y69N, Y69Y	0	2	0	0	0	0	0	0	0	0	1	0	0	0	0	0	0	0	0	0	0	1	0	0	0	0	0
SNP78	AC_000180.1	28332011		LOC790811	TGGCACGTGTATCTCTGCTC	TGATGCTGCTTCAGTGACCC	293	0.253394	0.0390637	0.172489	0.171342	0.165605	0.102208	C	G	0.634615	0.365385	G	0.672727	0.327273	S1349G	S1349G	0	2	2	0	0	0	0	0	0	0	2	2	0	0	0	0	0	0	0	0	0	1	0	0	0	2	0
SNP79	AC_000180.1	28332010		LOC790811	As above	As above	As above	0.560192	3.25289	0.435257	1.66235	0.68241	1.37366	G	A	0.192308	0.807692	A	0.254545	0.745455	K121R	K121R	2	0	1	2	2	1	2	2	2	2	2	2	2	1	1	1	2	2	2	2	2	1	2	1	2	2	0
SNP80	AC_000181.1	26370779	109503725	DSC2	TAGGACTGTGCCTGTTCCTG	AAAGGGTGGGCCGTGTATG	286						0	T	C		1	C		1	W575R	W575R	2	2	2	2	2	2	2	2	2	2	2	2	2	2	2	2	2	2	2	2	2	2	2	2	2	2	2
SNP81	AC_000181.1	26376034	210695427	DSC2	CCCCAATGCCACCTGTTTTG	GCTACTGGTCCTCCCCTACA	253	0.519117	0.520753	0.520753	0.520753		0.290476	C	G	0.00961538	0.990385	G		1	H800D	H800D	2	2	2	2	2	2	2	2	2	2	2	2	2	2	2	2	2	2	2	2	2	2	2	2	2	2	2
SNP82	AC_000181.1	26406533	208563671	DSC3	CAGTATACACAGCCCACGCT	AAGGAAAAGCAAACAGAAAGGGG	256	2.04309	2.03478	1.47418	0.599963	2.51441	2.29243	T	T|C	0.115385	0.884615	T|C	0.254545	0.745455	D89D	D89D	2	0	2	2	2	0	0	1	2	2	1	0	2	0	2	2	2	2	2	2	2	2	2	2	2	2	2
SNP83	AC_000181.1	26406555	110930689	DSC3	As above	As above	As above						0	T	C		1	C		1	W97R	W97R	2	2	2	2	2	2	2	2	2	2	2	2	2	2	2	2	2	2	2	2	2	2	2	2	2	2	2
SNP84	AC_000181.1	26408006	208786085	DSC3	TTGACATACTGGAGACTGGTCC	AAGCAATCCCAGTCAGAAGGA	250						0	A	G		1	G		1	K121R	K121R	2	2	2	2	2	2	2	2	2	2	2	2	2	2	2	2	2	2	2	2	2	2	2	2	2	2	2
SNP85	AC_000181.1	26408017	110321955	DSC3	ATTCTTTGGTTCATGAAGCCTTT	TAGGCGCCCATCTCCTTTTG	250	0	2.53353	0	1.73271	1.73271	1.37059	G	G|A	0.5	0.5	G|A	0.5	0.5	A125T, A125A	A125T, A125A	1	1	1	1	1	1	1	1	1	1	1	1	1	1	1	1	1	1	1	1	1	1	1	1	1	1	1
SNP86	AC_000181.1	26445734	208908913	DSC3	CAGTGTTCTGCCAATGGGTT	CCAAGACGGGGTTGAGTGAA	257						0	A	G		1	G		1	I810V	I810V	2	2	2	2	2	2	2	2	2	2	2	2	2	2	2	2	2	2	2	2	2	2	2	2	2	2	2
SNP87	AC_000182.1	651464	110802269	MSLN	TCAGTGTGAGATGGCACAGG	GACTCACCAAAGCACGCTGA	258						0	T	C		1	C		1	I213T, I213fs	I213T, I213I	2	2	2	2	2	2	2	2	2	2	2	2	2	2	2	2	2	2	2	2	2	2	2	2	2	2	2
SNP88	AC_000183.1	24851448		COL17A1	CTGACTGGGCCACTTGAACT	ATAGGAGGAGCCAGTGGAGG	313						0	T	C		1	C		1	S1349G	S1349G	2	2	2	2	2	2	2	2	2	2	2	2	2	2	2	2	2	2	2	2	2	2	2	2	2	2	2
SNP90	AC_000183.1	24851483		COL17A1	GTGGAGGTGCTCTCATGCTC	GGCAGCTCCTCCTCTTTCAG	290						0	C	T	1		T	1		S1337N	S1337N	2	2	2	2	2	2	2	2	2	2	2	2	2	2	2	2	2	2	2	2	2	2	2	2	2	2	2
SNP91	AC_000183.1	24855786		COL17A1	TCAGCCTCTTCTTCCTCCCA	GGCTGTCAGGCTCAGGTAAG	272						0	T	C	1		C	1		S949G	S949G	.	.	.	.	.	.	.	.	.	.	.	.	.	.	.	.	.	.	.	2	.	.	.	.	.	.	.
SNP92	AC_000183.1	47854661		MKI67	TCAGGCTTTTGGAAGGGCTC	GCTCAGGTCACCACCAAGAA	252						0	G	G|A	1		G|A	1		T2996T, T2996M	T2996T, T2996M	.	.	.	.	.	.	.	.	.	.	2	2	.	2	2	.	2	.	.	.	2	2	2	2	.	2	.
SNP93	AC_000183.1	47855603		MKI67	As above	As above	As above	0.519117	0.520753	0.520753	0.520753		0.291409	A	G	0.205882	0.794118	G	0.26087	0.73913	L2682P	L2682P	2	2	2	2	2	2	2	2	2	2	2	2	2	2	2	2	2	2	2	2	2	2	2	2	2	2	2
SNP94	AC_000183.1	47855590		MKI67	As above	As above	As above	0.24582	0.662516	0.27594	0.539439	0.621956	0.367948	T	A	0.00961538	0.990385	A		1	P2686P	P2686P	2	2	.	.	.	.	2	.	2	.	1	1	1	.	.	1	2	.	1	.	1	1	.	.	.	.	2
SNP95	AC_000183.1	47860557	385665134	MKI67	GCTTTCCCCAGAGTTTCCGA	CTCCAGAGATCGCAGGACAC	251	0.0427353	0.00225361	0.0304066	0.0338086	0.0258789	0.00599097	T	T|C	0.480769	0.519231	T|C	0.472727	0.527273	R1031R, R1031G	R1031R, R1031G	2	0	1	2	0	0	2	2	0	2	0	2	0	2	2	0	2	0	2	0	2	0	2	0	2	2	0
SNP96	AC_000184.1	13297188	43059809	CDKN2AIP [1]	CAGCGGTAGGGTCTGGAAAA	CGCTGGAAGCTGTCTCTGAA	288						0	C	A		1	A		1	T270K	T270K	2	2	2	2	2	2	2	2	2	2	2	2	2	2	2	2	2	2	2	2	2	2	2	2	2	2	2
[truncated: 73 more columns]

## Sheet: Table-3
Sr. No.	Sample Name	Barcode used	Ion Torrent PGM Run No.
1	HC1	1	3
2	HC2	3	3
3	HC3	5	3
4	HC4	6	3
5	HC5	7	3
6	HC6	9	3
7	HC7	12	3
8	HC8	13	3
9	HC9	14	3
10	HC10	15	3
11	HC11	17	3
12	HC12	18	3
13	HC13	19	3
14	HC14	20	3
15	HC15	21	3
16	HC16	22	3
17	HC17	23	3
18	HC18	24	3
19	HC19	25	3
20	HC20	26	3
21	HC21	2	3
22	HC22	4	3
23	HC23	8	3
24	HC24	10	3
25	HC25	11	3
26	HC26	16	3
27	HC27	27	3
28	HC28	28	3
29	HC29	29	3
30	HC30	30	3
31	HC31	31	3
32	HC32	32	3
33	HC33	17	4
34	HC34	18	4
35	HC35	19	4
36	HC36	20	4
37	HC37	21	4
38	HC38	22	4
39	HC39	23	4
40	HC40	24	4
41	HC41	25	4
42	HC42	17	5
43	HC43	18	5
44	HC44	19	5
45	HC45	26	4
46	HC46	27	4
47	HC47	28	4
48	HC48	29	4
49	HC49	30	4
50	HC50	31	4
51	HC51	20	5
52	HC52	21	5
53	HN1	1	1
54	HN2	2	1
55	HN3	3	1
56	HN4	4	1
57	HN5	5	1
58	HN6	6	1
59	HN7	7	1
60	HN8	8	1
61	HN9	9 & 17	1
62	HN10	10 & 18	1
63	HN11	11 & 19	1
64	HN12	12	1
65	HN13	13	1
66	HN14	14	1
67	HN15	15	1
68	HN16	16	1
69	HN17	33	1
70	HN18	34	1
71	HN19	35	1
72	HN20	20	1
73	HN21	21	1
74	HN22	22	1
75	HN23	23	1
76	HN24	24	1
77	HN25	25	1
78	HN26	26	1
79	HN27	27	1
80	HN28	28	1
81	HN29	29	1
82	HN30	30	1
83	HN31	31	1
84	HN32	32	1
85	HN33	1	5
86	HN34	5	5
87	HN35	6	5
88	HN36	7	5
89	HN37	9	5
90	HN38	12	5
91	HN39	13	5
92	HN40	14	5
93	HN41	1	4
94	HN42	5	4
95	HN43	6	4
96	HN44	7	4
97	HN45	9	4
98	HN46	12	4
99	HN47	13	4
100	HN48	14	4
101	HN49	15	4
102	HN50	16	4
103	HN51	15	5
104	HN52	16	5

## Sheet: Table-4
	Run-1	Run-2	Run-3	Run-4	Run-5
Total Bases	22.6 M	80.7 M	791 M	871 M	975 M
Total Reads	265290	670106	3343206	3460573	3861640
Mean Read Length	85bp	120bp	236bp	251bp	252bp
Chip type	316v2
Software Version	Torrent Suite 3.6.2
